# Supplementary material for: Complete Sequence of a 641-kb Insertion of Mitochondrial DNA in the Arabidopsis thaliana Nuclear Genome
Source: Genome Biol Evol. 2022 Apr 21;14(5):evac059. doi: 10.1093/gbe/evac059 (PMC9071559; doi:10.1093/gbe/evac059)
Supplement: evac059_Supplementary_Data [file evac059_supplementary_data.zip]

Archive with 2 entries (2 files):
- SuppMaterial.pdf
- SuppTables.xlsx
